# Supplementary material for: A Liquid–Liquid Phase Separation-Related Index Associate with Biochemical Recurrence and Tumor Immune Environment of Prostate Cancer Patients
Source: Int J Mol Sci. 2023 Mar 14;24(6):5515. doi: 10.3390/ijms24065515 (PMC10058551; doi:10.3390/ijms24065515)
Supplement: Supplementary file 1 [file ijms-24-05515-s001.zip]

Archive with 3 entries (3 files):
- Supplemental Figure S1-S6.pdf
- Supplemental Table S1.xlsx
- Supplemental Tables S2--S4.pdf
