# Supplementary material for: A Liquid–Liquid Phase Separation-Related Index Associate with Biochemical Recurrence and Tumor Immune Environment of Prostate Cancer Patients
Source: Int J Mol Sci. 2023 Mar 14;24(6):5515. doi: 10.3390/ijms24065515 (PMC10058551; doi:10.3390/ijms24065515)
Supplement: Supplementary file 1 [file ijms-24-05515-s001.zip › Supplemental Table S1.xlsx]

## Sheet: Table S1
	Supplemental Table S1. The list of LLPS related genes
	Dvl2
	NUP153
	hnRNPA1
	hnRNPA2
	TIA1
	FUS
	RBM3
	TDP-43
	CIRBP
	CPEB2
	Nup98
	Nup153
	Nup54
	Nup58
	Pom121
	CG1
	Nup50
	Nup62
	Nup214
	FUS
	EWS
	CIRBP
	TAF15
	Pdc1
	Nup220
	Nup98
	TtMacNup98A
	Nup98
	Nup98
	Nup98
	Nup100
	Nup98
	Nup98
	Ddx4
	LAF-1
	FUS
	RBM14
	FUS
	xBuGZ
	mBuGZ
	BuGZ
	BuGZ
	hnRNPA1
	TDP-43
	hnRNPA1
	Pub1
	Lsm4
	hnRNPA2B1
	FUS
	hnRNPA2
	TDP-43
	PGL-3
	hNRNPA1
	TIA1
	Pab1
	C9orf72
	Nsp1
	SPD-5
	HP1a
	RBFOX1
	HNRNPA1
	FUS
	TIA1
	tau
	galectin-3
	Ddx4
	FUS
	TDP-43
	LAF-1
	BuGZ
	Als5p
	Xvelo
	Sup35
	hnRNPA2
	TDP-43
	Htt
	hnRNPA1
	FUS
	eIF4GII
	TDP-43
	TIA1
	tau
	TDP-43
	UBQLN2
	hnRNPA1
	FUS
	EWSR1
	TDP-43
	TAF15
	FUS
	tau
	Htt
	CYCT1
	Pub1
	BRD4
	MED1
	MacNup98A
	Nsp1
	Nup116
	hnRNPA1
	TIA1
	HNRNPH1
	CSTF2
	FUS
	HNRNPA3
	HNRNPH2
	TIAL1
	EWSR1
	TDP-43
	HNRNPA0
	HNRNPA1L2
	PSPC1
	TAF15
	DAZAP1
	HNRNPAB
	CSTF2T
	synapsin 1
	Synapsin 2
	FUS
	LAF-1
	PGL-3
	PGL-1
	UBQLN2
	FUS
	NPM1
	Cbx2
	Dhh1
	RIM1α
	AP7
	PFMG1
	rSpSM30B
	xCPEB4
	rSpSM50
	PGL-3
	MEG-3
	FUS
	Pbp1
	Pbp1
	UBQLN2
	FUS
	tau
	tau
	PRC1
	CBX2
	FUS
	Mid1p
	tau
	53BP1
	FUS
	U2AF65
	YTHDF3
	YTHDF1
	YTHDF2
	MSMEG_1642
	Rv1747
	TIAR-2
	YTHDF3
	YTHDF1
	YTHDF2
	FUS
	ANXA11
	LAF-1
	HP1α
	zRbm14b
	YTHDF2
	TDP-43
	Plk4
	ZO3
	ZO1
	ZO2
	Aip5
	Spa2
	Nup49
	Vts1
	hSmaug1
	YAP
	FUS
	PrP
	tau
	SOP-2
	TPX2
	EBNA2
	EBNALP
	DDX4
	Ape1
	hnRNPDL
	TACC3
	TDP-43
	Rad52
	LAF-1
	synapsin
	TDP-43
	Osh3
	TAZ
	BRD4
	SAFB
	Gag
	FXR1
	GKAP
	Shank
	Homer
	Ded1p
	UL11
	Par3
	TBP
	HOXA13
	HOXD13
	RUNX2
	LAF-1
	FUS
	ERα
	GATA3
	FUS
	LEM2
	tau
	N
	hnRNPA2
	FUS
	TDP-43
	FUS
	N
	Pol II
	Pol II
	spider silk I16
	spider silk II16
	resilin R32
	FKBP39
	Trnp1
	TDP-43
	Ded1
	FUS
	ANXA11
	NusA
	EMB1579
	G3BP1
	HP1a
	Pros
	NRF2
	C9orf72
	NAP-22
	GIT1
	TIA-1
	TDP-43
	FCA
	Taf14
	PKA Riα
	PLK4
	Plk4
	hnRNPA2
	Brosi_A1236
	UBQLN2
	tau
	PTPN11
	SSB
	CBX2
	APC
	ELF3
	AfrLEA6
	ANXA11
	Efg1
	Czf1
	Wor4
	Wor1
	FUS
	EWS
	TAF15
	GATA3
	FUS
	EWSR1
	EBF1
	MLL4
	N
	hnRNPA2
	FUS
	TDP-43
	synapsin
	RIM
	ELKS-1
	SYD-2
	Nck
	Sis1
	Ydj1
	Hdj1
	Hdj2
	FUS
	Shank3
	AKAP95
	N
	N
	hnRNPA1
	FUS
	TDP-43
	hnRNPA1
	FUS
	TDP-43
	tau
	tau
	SE
	TFEB
	N
	FUS
	hnRNPA1
	EloA
	TDP-43
	TDP-43
	hnRNPA1
	β-catenin
	STAT3
	SMAD3
	MED1
	UBQLN4
	UBQLN2
	UBQLN1
	hnRNPA2
	Nup98
	TDP-43
	N
	N
	TopBP1
	FUS
	FBL
	FUS
	U1-70K
	FUS
	Cavin1
	hnRNPA1
	FtsZ
	SRC-3
	BRD4
	FUS
	Sox2
	ANXA11
	TDP-43
	YAP
	FUS
	TIA1
	TMF
	LAF-1
	ASK3
	hnRNPA1
	TDP-43
	Deup1
	TDP-43
	TDP-43
	TDP-43
	USP42
	LAF-1
	γd-Crystallin
	Elastin
	ELKS1
	ELKS2
	N
	MED1
	ORF1
	AaFEcR
	STING
	Ago2
	Dvl-2
	Dvl-2
	Axin
	Dvl2
	PABP-I
	TIA1
	PGL-1
	N-WASP
	Nephrin
	PRM
	Nck
	PTB
	Sup35
	DYRK3
	hnRNPA1
	CTD
	Dcp2
	Dcp2
	Edc3
	Dcp1
	N-WASP
	Nephrin
	NCK
	MEG-1
	MEG-3
	MEG-4
	Pab1
	Ssa1
	Rnq1
	Hsp104
	Nrp1
	Lsm4
	Ubc9
	Pbp1
	Hsp42
	NRP1
	hBuGZ
	Whi3
	SURF6
	NPM1
	rpL5
	rpL23a
	GNL2
	Grb2
	LAT
	Sos1
	NPM1
	FIB1
	POLR1E
	SPOP
	Elastin
	AcSp-1
	Mip6p
	NICD
	scGFP
	PSD-95
	SynGAP
	PSD-95
	SynGAP
	FtsZ
	C9orf72
	GLH-1
	MEG-3
	Mod
	RpI135
	Nopp140
	Pit
	Fib
	Nup57
	Nup145
	Nup49
	Nup116
	FUS
	Ubc9
	POLR1B
	TPXL-1
	ZYG-9
	HP1α
	P
	N
	tau
	EWSR1
	LMNA
	HSPB3
	HSPB2
	EPYC1
	AurA
	p62
	NBR1
	LC3B
	Rbfox1
	G3BP1
	IMP1
	Pon
	Numb
	TNRC6B
	Whi3
	ZNFX-1
	WAGO-4
	CTD
	EWSR1
	TAF15
	SFPQ
	FUS
	NONO
	RBM14
	ZNF207
	DYRK3
	pericentrin
	PCM1
	SRRM1
	SRRM2
	cGAS
	MUT-16
	SynGAP
	PSD-95
	Shank3
	Homer3
	GKAP
	Tdrd6a
	Buc
	KEAP1
	NRF2
	p62
	SEPA-1
	EPG-2
	RNase E
	SPOP
	Rbx1
	Cul3
	DAXX
	Vasa
	Oskar
	Fyn
	hnRNPA2
	AGS3
	UBQLN2
	SURF6
	FtsZ
	SlmA
	Hsf1
	Pat1
	NCav-CT
	RIM-BP2
	FMRP
	hCPEB4
	P
	N
	L
	LAT
	Grb2
	SOS
	hnRNPA1
	EWSR1
	TAF15
	Mes1
	Pab1
	Yef3
	Gbp2
	Gar1
	Hsp104
	Ola1
	Fpr3
	Gus1
	Arc1
	Ett1
	NPM1
	tau
	MATR3
	TDP-43
	BRD4
	RING1b
	FUS
	EWSR1
	RNA polymerase II
	MDC1
	Armi
	Vret
	SoYb
	Yb
	N-WASP
	pLAT
	Nck
	WASP
	Grb2
	Sos1
	pSLP76
	SF3b155
	Sup35
	Ssa1
	Ssa2
	Ape1
	Hsp26
	Fas2
	Sis1
	Ydj1
	HSP104
	Gln1
	Tsa1
	Pan2
	YGL082W
	Mot3
	Tps1
	Clu1
	Hsp42
	ferritin
	Pumilio 1
	Fm
	hnRNPA1
	hnRNP G
	Tra2-β1
	SRSF1
	PstP
	PknF
	N
	P
	GTBP-1
	STAU-1
	OCT4
	MED1
	NPM1
	RPA16
	FIB1
	CPEB3
	Daxx
	p62
	DDX3X
	Ded1
	DeaD
	SrmB
	Dbp2
	Dbp1
	RhlE
	DDX6
	Dhh1
	FMRP
	CAPRIN1
	SINTBAD
	ABIN2
	PTPN23
	AZI2
	INCENP
	Survivin
	HP1α
	H3
	Borealin
	Borealin
	Sgo1
	Survivin
	INCENP
	MxA
	N
	SynGAP
	Stg_CT
	NR2B
	Shank3
	PSD-95
	Homer3
	GKAP
	Rnq1
	Hsp104
	Htt
	Liprin-α1
	LL5
	ERC1
	GIT
	FBL
	SUV39H1
	Swi6
	HP1β
	HP1γ
	TRIM28
	ORC1
	ORC2
	ORC5
	Cdt1
	ORC3
	Cdt1
	Cdc6
	ORC4
	ORC6
	53BP1
	FUS
	zRbm14a
	MYO7A
	USH1G
	MYO7B
	ANKS4B
	USH1C
	Sas6
	G3BP1
	cGAS
	TEAD1
	p62
	p62
	NBR1
	H1
	H2A
	HP1α
	UBAP2L
	MEG-3
	Atg19
	Atg8
	FMRP
	eIF4G1
	HSF1
	Atg1
	Atg17
	Atg13
	Atg29
	Atg31
	SLP65
	CIN85
	PDI
	tau
	MeCP2
	hBEX3
	filaggrin
	filaggrin
	P1
	Rad6
	Lge1
	Bre1
	CIRBP
	GLH-1
	HP1α
	cGAS
	eIF2B
	Eno1
	Eno2
	Fba1
	Pfk1
	Pfk2
	STT2
	OE23
	STT1
	HP1α
	DDX6
	FXR1
	FMR1
	G3BP1
	UBAP2L
	CAPRIN1
	USP10
	NUFIP2
	DCP1A
	G3BP2
	G3BP1
	G3BP1
	G3BP2
	aPKC
	Par6
	PSMB2
	RAD23B
	p97
	UBE3A
	Whi3
	Pol II
	Mediator
	GCN4
	MED15
	OCT4
	MED1
	MORC3
	GR
	Med1
	Pat1
	Dcp2
	Dcp1
	VRN1
	FokI
	TRF1
	Mxc
	H1
	Swi6
	N
	UBQLN2
	golgin160
	GM130
	golgin245
	GMAP210
	GCC185
	golgin97
	GCC88
	IGF2BP
	ParB
	ParA
	Nup133
	MED16
	β-Pix
	PAR
	FLL2
	Pol II
	SRSF2
	SRSF1
	MED1
	tau
	EFhd2
	NP
	Rab11
	P
	N
	PRG-1
	EDG-1
	DEPS-1
	N
	P
	p62
	ZO-1
	BRD3
	N
	DCP1A
	N
	P
	SURF6
	NPM1
	RbcS1
	RbcL
	RbcS2
	EPYC1
	CcmM
	RbcS
	RbcL
	Rubisco
	EPYC1
	TDP-43
	Rubisco
	NosRca
	FUS
	N
	EB1
	CAR-1
	Vasa
	C9orf72
	C9orf72
	YTHDF3
	YTHDF1
	PRC1
	Axin1
	PIASx
	SUMO3
	Mx1
	LAT
	Grb2
	SOS
	TIA1
	FUS
	TDP-43
	HDAC6
	GABAAR
	GlyR β
	gephyrin
	Ph
	Brg1
	BRD4
	MED1
	RBM20
	P6
	VGCC
	ELKS2
	ELKS1
	RIM-BP
	Cep152
	Cep63
	N-WASP
	nephrin
	CaMKIIα
	PSD-95
	SAPAP1
	GluN2B
	Homer3
	DDX4
	PIASx
	Abl1
	Nck
	SUMO3
	PTB
	Ede1
	Atg8
	HYL1
	DCL1
	Hsp27
	Plk4
	STIL
	Sas6
	CBX5
	KMT5C
	HSPA1A
	HSPA5
	HSPA8
	HSPA6
	HSPA1L
	ataxin-1
	p62
	MOAP-1
	ZNFX-1
	ZSP-1
	Dvl-2
	CBP
	ERD14
	p62
	G3BP1
	G3BP1
	ATR
	Rad9
	PR
	DDX5
	nucleolin
	FUS
	DHX9
	TAF15
	Rad52
	NELFE
	CTD
	NELFC/D
	NELFA
	Pab1
	G3BP1
	Atx2
	PABP
	TIA1
	FUS
	eIF3η
	TIAR
	eIF4G
	TDP-43
	G3BP1
	GLE1
	ataxin 2
	Smc1
	Scc4
	Scc3
	Smc3
	Scc2
	Scc1
	CAV1
	NRD2
	NONO
	cGAS
	cGAS
	cGAS
	cGAS
	cGAS
	cGAS
	mcGAS
	hcGAS
	TREX1
	EP300
	TEAD4
	MED1
	TAZ
	K-Ras4B
	C-Raf
	B-Raf
	ANKRD52
	FUS
	SIM
	TIS11B
	HuR
	Cep152
	Plk4
	Cep152
	Deup1
	HP1α
	HP1γ
	TiPARP
	FUS
	TDP-43
	TDP-43
	AXIN1
	CK2α
	DACT1
	PLRG1
	KIN-19
	RHO-1
	NCav-CT
	liprin-α2
	RBP2
	RIM1α
	Dcp2
	Edc3
	Dcp1
	Nsp12
	CH1
	CTD
	FUS
	EWS
	TAF15
	Med19
	BRD4
	Nup98
	N
	Synapsin 1
	α-synuclein
	ApoE
	TBK1
	UBAP2L
	N-WASP
	Nephrin
	Nck
	tau
	tau
	H2A
	FUS
